# Supplementary material for: Preclinical Efficacy of Peripheral Nerve Regeneration by Schwann Cell-like Cells Differentiated from Human Tonsil-Derived Mesenchymal Stem Cells in C22 Mice
Source: Biomedicines. 2023 Dec 17;11(12):3334. doi: 10.3390/biomedicines11123334 (PMC10741921; doi:10.3390/biomedicines11123334)
Supplement: Supplementary file 1 [file biomedicines-11-03334-s001.zip]

Archive with 1 entries (1 files):
- biomedicines-2675364-supplementary.pdf
